# Supplementary material for: DirectASRM: uncovering allele-specific post-transcriptional RNA modifications through direct RNA sequencing
Source: Bioinformatics. 2026 Jun 22;42(7):btag432. doi: 10.1093/bioinformatics/btag432 (PMC13350993; doi:10.1093/bioinformatics/btag432)
Supplement: btag432_Supplementary_Data [file btag432_supplementary_data.zip]

Archive with 2 entries (2 files):
- Supplementary material.docx
- Supplementary table S1-7.xlsx
