# Supplementary material for: DirectASRM: uncovering allele-specific post-transcriptional RNA modifications through direct RNA sequencing
Source: Bioinformatics. 2026 Jun 22;42(7):btag432. doi: 10.1093/bioinformatics/btag432 (PMC13350993; doi:10.1093/bioinformatics/btag432)
Supplement: btag432_Supplementary_Data [file btag432_supplementary_data.zip › Supplementary table S1-7.xlsx]

## Sheet: Table S1
Table S1 Direct RNA sequencing data collected in DirectASRM
Paper	Journal	Pubmed ID	Species	Project ID	Sample ID	Cell line/Tissue	Condition
Regulators of mitonuclear balance link mitochondrial metabolism to mtDNA expression	Nat Cell Biol	37770567	Homo sapiens	PRJNA931346	SRR23337452	K562	Ctrl
Regulators of mitonuclear balance link mitochondrial metabolism to mtDNA expression	Nat Cell Biol	37770567	Homo sapiens	PRJNA931346	SRR23337451	K562	Ctrl
Regulators of mitonuclear balance link mitochondrial metabolism to mtDNA expression	Nat Cell Biol	37770567	Homo sapiens	PRJNA931346	SRR23337450	K562	NME6_KO
Regulators of mitonuclear balance link mitochondrial metabolism to mtDNA expression	Nat Cell Biol	37770567	Homo sapiens	PRJNA931346	SRR23337449	K562	NME6_KO
Regulators of mitonuclear balance link mitochondrial metabolism to mtDNA expression	Nat Cell Biol	37770567	Homo sapiens	PRJNA931346	SRR23337448	K562	PREPL_KO
Regulators of mitonuclear balance link mitochondrial metabolism to mtDNA expression	Nat Cell Biol	37770567	Homo sapiens	PRJNA931346	SRR23337447	K562	PREPL_KO
Senescence suppresses the integrated stress response and activates a stress-enhanced secretory phenotype	bioRxiv	37609272	Homo sapiens	PRJNA928344	SRR23242300	IMR90	Methionine and Cysteine starvation, 3h
Senescence suppresses the integrated stress response and activates a stress-enhanced secretory phenotype	bioRxiv	37609272	Homo sapiens	PRJNA928344	SRR23242296	IMR90	Thapsigargin 25 nM, 3h
Senescence suppresses the integrated stress response and activates a stress-enhanced secretory phenotype	bioRxiv	37609272	Homo sapiens	PRJNA928344	SRR23242308	IMR90	Ctrl
Senescence suppresses the integrated stress response and activates a stress-enhanced secretory phenotype	bioRxiv	37609272	Homo sapiens	PRJNA928344	SRR23242306	IMR90	Ctrl
Senescence suppresses the integrated stress response and activates a stress-enhanced secretory phenotype	bioRxiv	37609272	Homo sapiens	PRJNA928344	SRR23242288	IMR90	Etoposide 50 uM, 10d; Thapsigargin 25 nM, 3h
Senescence suppresses the integrated stress response and activates a stress-enhanced secretory phenotype	bioRxiv	37609272	Homo sapiens	PRJNA928344	SRR23242286	IMR90	Etoposide 50 uM, 10d; Thapsigargin 25 nM, 3h
Senescence suppresses the integrated stress response and activates a stress-enhanced secretory phenotype	bioRxiv	37609272	Homo sapiens	PRJNA928344	SRR23242292	IMR90	Etoposide 50 uM, 10d; Methionine and Cysteine starvation, 3h
Senescence suppresses the integrated stress response and activates a stress-enhanced secretory phenotype	bioRxiv	37609272	Homo sapiens	PRJNA928344	SRR23242290	IMR90	Etoposide 50 uM, 10d; Methionine and Cysteine starvation, 3h
Senescence suppresses the integrated stress response and activates a stress-enhanced secretory phenotype	bioRxiv	37609272	Homo sapiens	PRJNA928344	SRR23242304	IMR90	Etoposide 50 uM, 10d
Prediction of m6A and m5C at single-molecule resolution reveals a transcriptome-wide co-occurrence of RNA modifications	Nat Commun	38724548	Homo sapiens	PRJNA872027	SRR21161132	HeLa	Ctrl
Prediction of m6A and m5C at single-molecule resolution reveals a transcriptome-wide co-occurrence of RNA modifications	Nat Commun	38724548	Homo sapiens	PRJNA872027	SRR21161128	HeLa	Ctrl
Low RNA stability signifies increased post-transcriptional regulation of cell identity genes	Nucleic Acids Res	37125636	Homo sapiens	PRJNA771665	SRR22827517	CD4 Tcell	shCTRL
Low RNA stability signifies increased post-transcriptional regulation of cell identity genes	Nucleic Acids Res	37125636	Homo sapiens	PRJNA771665	SRR22827518	CD4 Tcell	shMETTL3
Determination of isoform-specific RNA structure with nanopore long reads	Nat Biotechnol	33106685	Homo sapiens	PRJNA551261	SRR14294992	H9	Ctrl
Direct RNA sequencing enables m(6)A detection in endogenous transcript isoforms at base-specific resolution	RNA	31624092	Homo sapiens	PRJNA549597	SRR9646141	HEK293	Ctrl
Direct RNA sequencing enables m(7)A detection in endogenous transcript isoforms at base-specific resolution	RNA	31624092	Homo sapiens	PRJNA549597	SRR9646142	HEK293	METTL3_KD
Direct RNA sequencing enables m(8)A detection in endogenous transcript isoforms at base-specific resolution	RNA	31624092	Homo sapiens	PRJNA549597	SRR9646143	HMEC	Ctrl
Direct RNA sequencing enables m(9)A detection in endogenous transcript isoforms at base-specific resolution	RNA	31624092	Homo sapiens	PRJNA549597	SRR9646144	HMEC	ALKBH5_OE
Splicing Kinetics and Coordination Revealed by Direct Nascent RNA Sequencing through Nanopores	Mol Cell	31839405	Homo sapiens	PRJNA507789	SRR15529848	BL1184	Ctrl
Splicing Kinetics and Coordination Revealed by Direct Nascent RNA Sequencing through Nanopores	Mol Cell	31839405	Homo sapiens	PRJNA507789	SRR15529847	BL1184	Ctrl
Biochemical-free enrichment or depletion of RNA classes in real-time during direct RNA sequencing with RISER	Nat Commun	38789440	Homo sapiens	PRJNA1090960	SRR28796309	GM24385	Ctrl
Biochemical-free enrichment or depletion of RNA classes in real-time during direct RNA sequencing with RISER	Nat Commun	38789440	Homo sapiens	PRJNA1090960	SRR28796316	KOPN8	Ctrl
Biochemical-free enrichment or depletion of RNA classes in real-time during direct RNA sequencing with RISER	Nat Commun	38789440	Homo sapiens	PRJNA1090960	SRR28796317	KOPN8	Ctrl
Biochemical-free enrichment or depletion of RNA classes in real-time during direct RNA sequencing with RISER	Nat Commun	38789440	Homo sapiens	PRJNA1090960	SRR28796320	REH	Ctrl
Biochemical-free enrichment or depletion of RNA classes in real-time during direct RNA sequencing with RISER	Nat Commun	38789440	Homo sapiens	PRJNA1090960	SRR28796321	REH	Ctrl
A systematic benchmark of Nanopore long-read RNA sequencing for transcript-level analysis in human cell lines	Nat Methods	40082608	Homo sapiens	PRJEB44348	ERR11278802	A549	Ctrl
A systematic benchmark of Nanopore long-read RNA sequencing for transcript-level analysis in human cell lines	Nat Methods	40082608	Homo sapiens	PRJEB44348	ERR9286476	A549	Ctrl
A systematic benchmark of Nanopore long-read RNA sequencing for transcript-level analysis in human cell lines	Nat Methods	40082608	Homo sapiens	PRJEB44348	ERR9286491	Hct116	Ctrl
A systematic benchmark of Nanopore long-read RNA sequencing for transcript-level analysis in human cell lines	Nat Methods	40082608	Homo sapiens	PRJEB44348	ERR9286493	Hct116	Ctrl
A systematic benchmark of Nanopore long-read RNA sequencing for transcript-level analysis in human cell lines	Nat Methods	40082608	Homo sapiens	PRJEB44348	ERR9286509	HepG2	Ctrl
A systematic benchmark of Nanopore long-read RNA sequencing for transcript-level analysis in human cell lines	Nat Methods	40082608	Homo sapiens	PRJEB44348	ERR12252230	HEYA8	Ctrl
A systematic benchmark of Nanopore long-read RNA sequencing for transcript-level analysis in human cell lines	Nat Methods	40082608	Homo sapiens	PRJEB44348	ERR12252237	HEYA8	Ctrl
A systematic benchmark of Nanopore long-read RNA sequencing for transcript-level analysis in human cell lines	Nat Methods	40082608	Homo sapiens	PRJEB44348	ERR5867846	MCF7	Ctrl
A systematic benchmark of Nanopore long-read RNA sequencing for transcript-level analysis in human cell lines	Nat Methods	40082608	Homo sapiens	PRJEB44348	ERR9286533	MCF7	Ctrl
A systematic benchmark of Nanopore long-read RNA sequencing for transcript-level analysis in human cell lines	Nat Methods	40082608	Homo sapiens	PRJEB44348	ERR9286539	NCC24	Ctrl
Identification of differential RNA modifications from nanopore direct RNA sequencing with xPore	Nat Biotechnol	34282325	Homo sapiens	PRJEB40872	ERR4706156	HEK293T	Ctrl
Identification of differential RNA modifications from nanopore direct RNA sequencing with xPore	Nat Biotechnol	34282325	Homo sapiens	PRJEB40872	ERR4706307	HEK293T	Ctrl
Identification of differential RNA modifications from nanopore direct RNA sequencing with xPore	Nat Biotechnol	34282325	Homo sapiens	PRJEB40872	ERR4837078	HEK293T	KD
Identification of differential RNA modifications from nanopore direct RNA sequencing with xPore	Nat Biotechnol	34282325	Homo sapiens	PRJEB40872	ERR4837077	HEK293T	KD
Identification of differential RNA modifications from nanopore direct RNA sequencing with xPore	Nat Biotechnol	34282325	Homo sapiens	PRJEB40872	ERR4706254	HEK293T	METTL3-KO
Identification of differential RNA modifications from nanopore direct RNA sequencing with xPore	Nat Biotechnol	34282325	Homo sapiens	PRJEB40872	ERR4708824	HEK293T	METTL3-KO
Identification of differential RNA modifications from nanopore direct RNA sequencing with xPore	Nat Biotechnol	34282325	Homo sapiens	PRJEB40872	ERR4756710	multiple myeloma patient samples	Ctrl
Identification of differential RNA modifications from nanopore direct RNA sequencing with xPore	Nat Biotechnol	34282325	Homo sapiens	PRJEB40872	ERR4756711	multiple myeloma patient samples	Ctrl
Identification of differential RNA modifications from nanopore direct RNA sequencing with xPore	Nat Biotechnol	34282325	Homo sapiens	PRJEB40872	ERR4756712	multiple myeloma patient samples	Ctrl
Examining parent-of-origin effects on transcription and RNA methylation in mediating aggressive behavior in honey bees (Apis mellifera)	BMC Genomics	37308882	Apis mellifera	PRJNA940795	SRR23719790	Head & thorax	T2.Ag1.B6C
Examining parent-of-origin effects on transcription and RNA methylation in mediating aggressive behavior in honey bees (Apis mellifera)	BMC Genomics	37308882	Apis mellifera	PRJNA940795	SRR23719791	Head & thorax	T2.Ag1.B3T
Examining parent-of-origin effects on transcription and RNA methylation in mediating aggressive behavior in honey bees (Apis mellifera)	BMC Genomics	37308882	Apis mellifera	PRJNA940795	SRR23719792	Head & thorax	T3.Ag1.A7C
Examining parent-of-origin effects on transcription and RNA methylation in mediating aggressive behavior in honey bees (Apis mellifera)	BMC Genomics	37308882	Apis mellifera	PRJNA940795	SRR23719799	Head & thorax	T2.Ag1.B2T
Examining parent-of-origin effects on transcription and RNA methylation in mediating aggressive behavior in honey bees (Apis mellifera)	BMC Genomics	37308882	Apis mellifera	PRJNA940795	SRR23719793	Head & thorax	T2.Ag1.B8T
Examining parent-of-origin effects on transcription and RNA methylation in mediating aggressive behavior in honey bees (Apis mellifera)	BMC Genomics	37308882	Apis mellifera	PRJNA940795	SRR23719798	Head & thorax	T3.Ag1.A9C
Examining parent-of-origin effects on transcription and RNA methylation in mediating aggressive behavior in honey bees (Apis mellifera)	BMC Genomics	37308882	Apis mellifera	PRJNA940795	SRR23719794	Head & thorax	T2.Ag1.A3T
Examining parent-of-origin effects on transcription and RNA methylation in mediating aggressive behavior in honey bees (Apis mellifera)	BMC Genomics	37308882	Apis mellifera	PRJNA940795	SRR23719797	Head & thorax	T2.Ag1.A1T
Examining parent-of-origin effects on transcription and RNA methylation in mediating aggressive behavior in honey bees (Apis mellifera)	BMC Genomics	37308882	Apis mellifera	PRJNA940795	SRR23719795	Head & thorax	T3.Ag2.A1T
Examining parent-of-origin effects on transcription and RNA methylation in mediating aggressive behavior in honey bees (Apis mellifera)	BMC Genomics	37308882	Apis mellifera	PRJNA940795	SRR23719796	Head & thorax	T2.Ag1.B2C
Examining parent-of-origin effects on transcription and RNA methylation in mediating aggressive behavior in honey bees (Apis mellifera)	BMC Genomics	37308882	Apis mellifera	PRJNA940795	SRR23719800	Head & thorax	T2.Ag1.B5C
Examining parent-of-origin effects on transcription and RNA methylation in mediating aggressive behavior in honey bees (Apis mellifera)	BMC Genomics	37308882	Apis mellifera	PRJNA940795	SRR23719801	Head & thorax	T3.Ag1.A2C
Nanopore direct RNA sequencing maps the complexity of Arabidopsis mRNA processing and m6A modification	Elife	31931956	Arabidopsis thaliana	PRJEB32782	ERR3764357	seedlings	VIRc (VIR::GFP in vir-1)
Nanopore direct RNA sequencing maps the complexity of Arabidopsis mRNA processing and m6A modification	Elife	31931957	Arabidopsis thaliana	PRJEB32782	ERR3764356	seedlings	VIRc (VIR::GFP in vir-1)
Nanopore direct RNA sequencing maps the complexity of Arabidopsis mRNA processing and m6A modification	Elife	31931958	Arabidopsis thaliana	PRJEB32782	ERR3764353	seedlings	vir-1
Nanopore direct RNA sequencing maps the complexity of Arabidopsis mRNA processing and m6A modification	Elife	31931959	Arabidopsis thaliana	PRJEB32782	ERR3764352	seedlings	vir-1
FIONA1-Mediated m6A Modification Regulates the Floral Transition in Arabidopsis	Advanced Science	34989479	Arabidopsis thaliana	PRJNA749003	SRR15216004	seedlings	fio1-2
FIONA1-Mediated m6A Modification Regulates the Floral Transition in Arabidopsis	Advanced Science	34989479	Arabidopsis thaliana	PRJNA749003	SRR15216005	seedlings	fio1-2
The TUTase URT1 connects decapping activators and prevents the accumulation of excessively deadenylated mRNAs to avoid siRNA biogenesis	Nat Commun	33637717	Arabidopsis thaliana	PRJEB40438	ERR4632019	flower	URT1-KO
The TUTase URT2 connects decapping activators and prevents the accumulation of excessively deadenylated mRNAs to avoid siRNA biogenesis	Nat Commun	33637717	Arabidopsis thaliana	PRJEB40438	ERR4632020	flower	URT1-KO
The TUTase URT3 connects decapping activators and prevents the accumulation of excessively deadenylated mRNAs to avoid siRNA biogenesis	Nat Commun	33637717	Arabidopsis thaliana	PRJEB40438	ERR4632016	flower	Ctrl
Nano3P-seq: transcriptome-wide analysis of gene expression and tail dynamics using end-capture nanopore sequencing	Nat Methods	36536091	Danio rerio	PRJEB46978	ERR6617900	4 hpf	Ctrl
Intron dynamics reveal principles of gene regulation during the maternal-to-zygotic transition	RNA	36764816	Drosophila melanogaster	PRJNA762560	SRR15859321	Embryos	0-1hr
Intron dynamics reveal principles of gene regulation during the maternal-to-zygotic transition	RNA	36764816	Drosophila melanogaster	PRJNA762560	SRR15859320	Embryos	0-1hr
Unpublished			Glycine max	PRJEB44525	ERR5778096	leaf	Salt(1h)
Unpublished			Glycine max	PRJEB44525	ERR5778097	leaf	Ctrl
Unraveling C-to-U RNA editing events from direct RNA sequencing	RNA Biol	38090878	Mus musculus	PRJNA949094	SRR23975979	RAW 264.7 cell lines	Ctrl
Unraveling C-to-U RNA editing events from direct RNA sequencing	RNA Biol	38090878	Mus musculus	PRJNA949094	SRR23975978	RAW 264.7 cell lines	KO_APOBEC1
Unraveling C-to-U RNA editing events from direct RNA sequencing	RNA Biol	38090878	Mus musculus	PRJNA901684	SRR28787938	Mouse blastocyst/embryonic stem cells derived motor neurones	Mettl3 KO
Unraveling C-to-U RNA editing events from direct RNA sequencing	RNA Biol	38090878	Mus musculus	PRJNA901684	SRR28787937	Mouse blastocyst/embryonic stem cells derived motor neurones	Mettl3 KO
Unraveling C-to-U RNA editing events from direct RNA sequencing	RNA Biol	38090878	Mus musculus	PRJNA901684	SRR28787935	Mouse blastocyst/embryonic stem cells derived motor neurones	Ctrl
Unraveling C-to-U RNA editing events from direct RNA sequencing	RNA Biol	38090878	Mus musculus	PRJNA901684	SRR28787934	Mouse blastocyst/embryonic stem cells derived motor neurones	Ctrl
Systematic comparison of tools used for m(6)A mapping from nanopore direct RNA sequencing	Nat Commun	37019930	Mus musculus	PRJNA801506	SRR17803871	mESC	Mettl3 KO
Cytoplasmic polyadenylation by TENT5A is required for proper bone formation	Cell Rep	33882302	Mus musculus	PRJEB39819	ERR4977434	adult_long-bones_osteoblasts	adult(TENT5A_KO)
Cytoplasmic polyadenylation by TENT6A is required for proper bone formation	Cell Rep	33882302	Mus musculus	PRJEB39819	ERR4977431	adult_long-bones_osteoblasts	adult
Cytoplasmic polyadenylation by TENT7A is required for proper bone formation	Cell Rep	33882302	Mus musculus	PRJEB39819	ERR4977432	adult_long-bones_osteoblasts	adult
Cytoplasmic polyadenylation by TENT8A is required for proper bone formation	Cell Rep	33882302	Mus musculus	PRJEB39819	ERR4471608	neonatal_calvarial_osteoblasts	d14
Cytoplasmic polyadenylation by TENT9A is required for proper bone formation	Cell Rep	33882302	Mus musculus	PRJEB39819	ERR4471610	neonatal_calvarial_osteoblasts	d14
Cytoplasmic polyadenylation by TENT10A is required for proper bone formation	Cell Rep	33882302	Mus musculus	PRJEB39819	ERR4471611	neonatal_calvarial_osteoblasts	d14(TENT5A_KO)
Cytoplasmic polyadenylation by TENT11A is required for proper bone formation	Cell Rep	33882302	Mus musculus	PRJEB39819	ERR4471613	neonatal_calvarial_osteoblasts	d14(TENT5A_KO)
Cytoplasmic polyadenylation by TENT12A is required for proper bone formation	Cell Rep	33882302	Mus musculus	PRJEB39819	ERR4468308	neonatal_calvarial_osteoblasts	d0
Cytoplasmic polyadenylation by TENT13A is required for proper bone formation	Cell Rep	33882302	Mus musculus	PRJEB39819	ERR4468310	neonatal_calvarial_osteoblasts	d0
Cytoplasmic polyadenylation by TENT14A is required for proper bone formation	Cell Rep	33882302	Mus musculus	PRJEB39819	ERR4468311	neonatal_calvarial_osteoblasts	d0(TENT5A_KO)
Cytoplasmic polyadenylation by TENT15A is required for proper bone formation	Cell Rep	33882302	Mus musculus	PRJEB39819	ERR4468313	neonatal_calvarial_osteoblasts	d0(TENT5A_KO)
Immunoglobulin expression and the humoral immune response is regulated by the non-canonical poly(A) polymerase TENT5C	Nat Commun	32341344	Mus musculus	PRJEB33089	ERR3765653	primary_B_cells	Ctrl
Immunoglobulin expression and the humoral immune response is regulated by the non-canonical poly(A) polymerase TENT5C	Nat Commun	32341344	Mus musculus	PRJEB33089	ERR3765654	primary_B_cells	TENT5C_KO
Drought induces epitranscriptome and proteome changes in stem-differentiating xylem of Populus trichocarpa	Plant Physiology	35670753	Populus trichocarpa	PRJNA672182	SRR13336716	stem-differentiating xylem(SDX)	drought stress D5
Drought induces epitranscriptome and proteome changes in stem-differentiating xylem of Populus trichocarpa	Plant Physiology	35670753	Populus trichocarpa	PRJNA672182	SRR13336717	stem-differentiating xylem(SDX)	drought stress D5
Drought induces epitranscriptome and proteome changes in stem-differentiating xylem of Populus trichocarpa	Plant Physiology	35670753	Populus trichocarpa	PRJNA672182	SRR12904635	stem-differentiating xylem(SDX)	drought stress D7
Drought induces epitranscriptome and proteome changes in stem-differentiating xylem of Populus trichocarpa	Plant Physiology	35670753	Populus trichocarpa	PRJNA672182	SRR12904624	stem-differentiating xylem(SDX)	Ctrl
Drought induces epitranscriptome and proteome changes in stem-differentiating xylem of Populus trichocarpa	Plant Physiology	35670753	Populus trichocarpa	PRJNA672182	SRR12904551	stem-differentiating xylem(SDX)	drought stress D7
Drought induces epitranscriptome and proteome changes in stem-differentiating xylem of Populus trichocarpa	Plant Physiology	35670753	Populus trichocarpa	PRJNA672182	SRR12904202	stem-differentiating xylem(SDX)	Ctrl
Drought induces epitranscriptome and proteome changes in stem-differentiating xylem of Populus trichocarpa	Plant Physiology	35670753	Populus trichocarpa	PRJNA517295	SRR12881185	Secondary xylem	6 weeks
Drought induces epitranscriptome and proteome changes in stem-differentiating xylem of Populus trichocarpa	Plant Physiology	35670753	Populus trichocarpa	PRJNA517295	SRR12822922	Secondary xylem	6 weeks
Identifying RNA Modifications by Direct RNA Sequencing Reveals Complexity of Epitranscriptomic Dynamics in Rice	Genomics, Proteomics & Bioinformatics	36775055	Oryza sativa	CRA007279	CRR521996	stamen	Ctrl
Identifying RNA Modifications by Direct RNA Sequencing Reveals Complexity of Epitranscriptomic Dynamics in Rice	Genomics, Proteomics & Bioinformatics	36775055	Oryza sativa	CRA007279	CRR521992	pistil	Ctrl
Identifying RNA Modifications by Direct RNA Sequencing Reveals Complexity of Epitranscriptomic Dynamics in Rice	Genomics, Proteomics & Bioinformatics	36775055	Oryza sativa	CRA007279	CRR521999	stem	Ctrl
Identifying RNA Modifications by Direct RNA Sequencing Reveals Complexity of Epitranscriptomic Dynamics in Rice	Genomics, Proteomics & Bioinformatics	36775055	Oryza sativa	CRA007279	CRR521995	root	Ctrl
Identifying RNA Modifications by Direct RNA Sequencing Reveals Complexity of Epitranscriptomic Dynamics in Rice	Genomics, Proteomics & Bioinformatics	36775055	Oryza sativa	CRA007279	CRR521991	leaf	Ctrl

## Sheet: Table S2
Table S2 Species reference versions
Species	Name	GenomeVersion
Homo Sapiens	Human	hg38
Apis mellifera	honey bee	Amel_HAv3.1
Arabidopsis thaliana	Thale cress	TAIR10.1
Danio rerio	Zebrafish	GRCz11
Drosophila melanogaster	Fruit fly	Release_6_plus_ISO1_MT
Mus musculus	House mouse	mm10
Oryza sativa	Rice	Build_4.0
Populus trichocarpa	Black cottonwood	Pop_tri_v3
Glycine max	Soybean	Wm82.a2.v1

## Sheet: Table S3
Table S3 Sources of germline variants
Database	Species	Genome	SNP number	Information
dbSNP	Human	hg38	660146174	Germline mutation in human
dbSNP	Honey bee	Amel_HAv3.1	13810195	Germline mutation in honey bee
1001 Genomes Project	Thale cress	TAIR10.1	12883854	Germline mutation in thale cress
dbSNP	Zebrafish	GRCz11	18398804	Germline mutation in zebrafish
dbSNP	Fruit fly	Release_6_plus_ISO1_MT	5633119	Germline mutation in fruit fly
dbSNP	House mouse	mm10	78772544	Germline mutation in house mouse
dbSNP	Rice	Build_4.0	10040883	Germline mutation in rice
PopTri882	Black cottonwood	Pop_tri_v3	12375773	Germline mutation in black cottonwood
Zhang_Jiang_2020	Soybean	Wm82.a2.v1	30919090	Germline mutation in soybean

## Sheet: Table S4
Table S4 Statictics of ASRM events and ASRM-associated variants in DirectASRM
	Homo Sapiens									Apis mellifera									Arabidopsis thaliana									Danio rerio									Drosophila melanogaster									Mus musculus
	Germline			Somatic			Total			Germline			Somatic			Total			Germline			Somatic			Total			Germline			Somatic			Total			Germline			Somatic			Total			Germline			Somatic
Mutation type	Gain ASRM	Loss ASRM	Germline variants	Gain ASRM	Loss ASRM	Somatic variants	Gain ASRM	Loss ASRM	All variants	Gain ASRM	Loss ASRM	Germline variants	Gain ASRM	Loss ASRM	Somatic variants	Gain ASRM	Loss ASRM	All variants	Gain ASRM	Loss ASRM	Germline variants	Gain ASRM	Loss ASRM	Somatic variants	Gain ASRM	Loss ASRM	All variants	Gain ASRM	Loss ASRM	Germline variants	Gain ASRM	Loss ASRM	Somatic variants	Gain ASRM	Loss ASRM	All variants	Gain ASRM	Loss ASRM	Germline variants	Gain ASRM	Loss ASRM	Somatic variants	Gain ASRM	Loss ASRM	All variants	Gain ASRM	Loss ASRM	Germline variants	Gain ASRM
m6A	171	113	492	3047	2312	14065	3218	2425	14557	203	170	3119	\	\	\	203	170	3119	1	1	7	259	156	1037	260	157	1044	73	48	446	\	\	\	73	48	446	\	1	4	\	\	\	\	1	4	320	290	1956	718
m1A	11	20	88	453	445	3497	464	465	3585	\	\	\	\	\	\	\	\	\	\	\	\	\	\	\	\	\	\	\	\	\	\	\	\	\	\	\	\	\	\	\	\	\	\	\	\	\	\	\	\
Ψ	33	44	261	989	754	6412	1022	798	6673	\	\	\	\	\	\	\	\	\	\	\	\	2	5	30	2	5	30	\	\	\	\	\	\	\	\	\	\	\	\	\	\	\	\	\	\	\	\	\	2
m5C	12	9	67	435	379	3421	447	388	3488	\	\	\	\	\	\	\	\	\	\	\	\	\	\	\	\	\	\	\	\	\	\	\	\	\	\	\	\	\	\	\	\	\	\	\	\	\	\	\	\
m7G	1	7	22	42	159	963	43	166	985	\	\	\	\	\	\	\	\	\	\	\	\	\	\	\	\	\	\	\	\	\	\	\	\	\	\	\	\	\	\	\	\	\	\	\	\	\	\	\	\
m6Am	\	\	\	\	1	4	\	1	4	\	\	\	\	\	\	\	\	\	\	\	\	\	\	\	\	\	\	\	\	\	\	\	\	\	\	\	\	\	\	\	\	\	\	\	\	\	\	\	\
A-to-I	\	\	\	2	5	42	2	5	42	\	\	\	\	\	\	\	\	\	\	\	\	\	\	\	\	\	\	\	\	\	\	\	\	\	\	\	\	\	\	\	\	\	\	\	\	\	\	\	\
Am	\	\	\	1	\	4	1	\	4	\	\	\	\	\	\	\	\	\	\	\	\	\	\	\	\	\	\	\	\	\	\	\	\	\	\	\	\	\	\	\	\	\	\	\	\	\	\	\	\
Tm	1	\	3	3	1	12	4	1	15	\	\	\	\	\	\	\	\	\	\	\	\	\	\	\	\	\	\	\	\	\	\	\	\	\	\	\	\	\	\	\	\	\	\	\	\	\	\	\	\
Cm	\	\	\	4	1	31	4	1	31	\	\	\	\	\	\	\	\	\	\	\	\	\	\	\	\	\	\	\	\	\	\	\	\	\	\	\	\	\	\	\	\	\	\	\	\	\	\	\	\
Um	1	\	5	6	4	30	7	4	35	\	\	\	\	\	\	\	\	\	\	\	\	\	\	\	\	\	\	\	\	\	\	\	\	\	\	\	\	\	\	\	\	\	\	\	\	\	\	\	\
Gm	\	\	\	1	\	4	1	\	4	\	\	\	\	\	\	\	\	\	\	\	\	\	\	\	\	\	\	\	\	\	\	\	\	\	\	\	\	\	\	\	\	\	\	\	\	\	\	\	\
ac4C	12	12	83	383	241	2690	395	253	2773	\	\	\	\	\	\	\	\	\	\	\	\	\	\	\	\	\	\	\	\	\	\	\	\	\	\	\	\	\	\	\	\	\	\	\	\	\	\	\	\
Y	\	1	5	2	5	44	2	6	49	\	\	\	\	\	\	\	\	\	\	\	\	\	\	\	\	\	\	\	\	\	\	\	\	\	\	\	\	\	\	\	\	\	\	\	\	\	\	\	\
Undetermined	1227	1111	957	30482	29441	33919	31709	30552	34876	12066	11553	10008	\	\	\	12066	11553	10008	13	15	7	4617	4076	3944	4630	4091	3951	1720	1479	1339	\	\	\	1720	1479	1339	\	\	\	\	\	\	\	\	\	5531	4732	3729	8391
[truncated: 32 more columns]

## Sheet: Table S5
Table S5 Statictics of confidence levels for SNP–ASRM pair association
	Homo Sapiens			Apis mellifera			Arabidopsis thaliana			Danio rerio			Drosophila melanogaster			Mus musculus			Oryza sativa			Populus trichocarpa			Glycine max
	Low	Median	High	Low	Median	High	Low	Median	High	Low	Median	High	Low	Median	High	Low	Median	High	Low	Median	High	Low	Median	High	Low	Median	High
m6A	5197	23805	3418	2785	1240	331	494	1202	50	347	285	44	\	4	\	6941	5303	489	4457	2801	2279	1809	1653	764	\	\	\
m1A	4244	87	68	\	\	\	\	\	\	\	\	\	\	\	\	\	\	\	\	\	\	\	\	\	\	\	\
Ψ	8509	113	\	\	\	\	26	\	4	\	\	\	\	\	\	12	\	\	\	\	\	457	130	95	\	\	\
m5C	3996	112	\	\	\	\	\	\	\	\	\	\	\	\	\	108	4	\	\	\	\	\	\	\	\	\	\
m7G	996	8	1	\	\	\	\	\	\	\	\	\	\	\	\	\	\	\	\	\	\	\	\	\	\	\	\
m6Am	4	\	\	\	\	\	\	\	\	\	\	\	\	\	\	\	\	\	\	\	\	\	\	\	\	\	\
A-to-I	30	12	\	\	\	\	\	\	\	\	\	\	\	\	\	\	\	\	\	\	\	\	\	\	\	\	\
Am	4	\	\	\	\	\	\	\	\	\	\	\	\	\	\	\	\	\	\	\	\	\	\	\	\	\	\
Tm	15	\	\	\	\	\	\	\	\	\	\	\	\	\	\	\	\	\	\	\	\	\	\	\	\	\	\
Cm	32	\	\	\	\	\	\	\	\	\	\	\	\	\	\	\	\	\	\	\	\	\	\	\	\	\	\
Um	25	\	11	\	\	\	\	\	\	\	\	\	\	\	\	3	5	\	\	\	\	\	\	\	\	\	\
Gm	4	\	\	\	\	\	\	\	\	\	\	\	\	\	\	\	\	\	\	\	\	\	\	\	\	\	\
ac4C	2263	940	20	\	\	\	105	110	4	\	\	\	\	\	\	\	\	\	\	\	\	\	\	\	\	\	\
Y	51	\	\	\	\	\	\	\	\	\	\	\	\	\	\	\	\	\	\	\	\	\	\	\	\	\	\
undetermined	315091	7332	1751	151458	40118	33835	32095	237	195	15563	1540	1986	\	\	\	124486	10161	9094	234129	44187	57623	77571	12114	10099	16	6	4

## Sheet: Table S6
Table S6 Statictics of ASRM events annotation in DirectASRM
	Gain				Loss
	ASRM transcript	ASRM gene	ASE transcript	ASE gene	ASRM transcript	ASRM gene	ASE transcript	ASE gene
Human germline	156	156	3	3	159	158	3	3
Human somatic	1656	1597	3	3	1650	1590	3	3
Mouse germline	248	245	3	3	242	240	3	3
Mouse somatic	848	844	3	3	842	838	3	3
Honey bee germline	359	346	3	3	359	345	3	3
Thale cress germline	2	2	1	1	3	3	1	2
Thale cress somatic	354	353	3	3	354	354	3	3
Zebrafish germline	213	211	3	3	211	209	3	3
Fruit fly germline	1	1	1	1	1	1	1	1
Rice germline	1962	1962	3	3	1963	1963	3	3
Black cottonwood germline	400	397	3	3	312	312	3	3
Black cottonwood somatic	395	392	3	3	306	306	3	3
Soybean somatic	1	1	1	1	2	2	2	2

## Sheet: Table S7
Table S7 Statictics of ASRM-associated variants annotation in DirectASRM
	Variants	AS-splicing sites	Variants	RBPs	Variants	miRNA	Variants	circRNAs	GWAS	ClinVar	TCGA	ICGC	COSMIC
Human germline variants	476	409	252	117	58	79	58	136	16	51	\	\	\
Human somatic variants	8317	4533	692	140	132	138	132	1818	31	64	192	11	76
Mouse germline variants	961	557	601	36	370	214	370	46	\	\	\	\	\
Mouse somatic variants	2910	1917	59	25	32	53	32	221	\	\	\	\	\
Honey bee germline variants	1750	759	\	\	\	\	\	\	\	\	\	\	\
Thale cress germline variants	3	1	\	\	\	\	\	\	\	\	\	\	\
Thale cress somatic variants	736	209	\	\	\	\	\	\	\	\	\	\	\
Zebrafish germline variants	428	131	\	\	\	\	\	\	\	\	\	\	\
Fruit fly germline variants	1	1	\	\	\	\	\	\	\	\	\	\	\
Rice germline variants	4011	1016	\	\	\	\	\	\	\	\	\	\	\
Black cottonwood germline variants	1269	498	\	\	\	\	\	\	\	\	\	\	\
Black cottonwood somatic variants	586	188	\	\	\	\	\	\	\	\	\	\	\
Soybean germline variants	\	\	\	\	\	\	\	\	\	\	\	\	\
Soybean somatic variants	\	\	\	\	\	\	\	\	\	\	\	\	\
